# Supplementary material for: Gestational Intermittent Hypoxia Enhances Mammary Stem Cells and Alters Tumor Phenotype in Adult Female Offspring
Source: Cells. 2024 Jan 29;13(3):249. doi: 10.3390/cells13030249 (PMC10854849; doi:10.3390/cells13030249)
Supplement: Supplementary file 1 [file cells-13-00249-s001.zip]

Archive with 5 entries (5 files):
- Supplementary material/Fig S1.pdf
- Supplementary material/Fig S2.pdf
- Supplementary material/Fig S3.pdf
- Supplementary material/Supplementary Figure Legends.pdf
- Supplementary material/Table S1.pdf
